# Supplementary material for: Involvement of Porcine β-Defensin 129 in Sperm Capacitation and Rescue of Poor Sperm in Genital Tract Infection
Source: Int J Mol Sci. 2022 Aug 21;23(16):9441. doi: 10.3390/ijms23169441 (PMC9409293; doi:10.3390/ijms23169441)
Supplement: Supplementary file 1 [file ijms-23-09441-s001.zip]

Archive with 1 entries (1 files):
- ijms-1858764-supplementary.pdf
